# Supplementary material for: Improvement of alfalfa forage quality and management through the down‐regulation of MsFTa1
Source: Plant Biotechnol J. 2019 Oct 13;18(4):944–54. doi: 10.1111/pbi.13258 (PMC7061867; doi:10.1111/pbi.13258)
Supplement: Supplementary file 13 — Table S1 Primers used in this study [file PBI-18-944-s009.xls]

## Sheet: Hoja1
Name	Forward	Reverse
MsACTIN qPCR	TTT CCA GGT ATT GCT GAC CGT AT	CAC CCT TGG ATA TCC ACA TCT GC
UBQ 10 qPCR	TCAATTCTCTCTACCGTGATCAAGATGCA	GGTGTCAGAACTCTCCACCTCAAGAGTA
MsFTa1 qPCR	TCAGAAACCTCAACACCCTAGTTA	CCTGGAATATCAGTCACCAACCAG
MsFTa2 qPCR	ACCCAACAACCTTCTACACCCTG	AATCCCTAAATTGGGTCGTGGCT
MsFTb1 qPCR	GAC TAC AGG GAC AAC TTT CGG AG	GCC ATC CAG GAG CTA ATA TAG TGA
MsFTb2 qPCR	GGG GAC AAC GTT CGG AC	CGC CAT CCT GGA GCT AAT ATA TTG
MsFTc qPCR	AACAAGTGCCAGCTTTGGGA	GAAGTTATGACGCCAATCTGGG
MsFTa1 Xba SalI	GCC TCT AGA ATG GCT GGT AGC AGT AGG AAT CCA C	CGC GTC GAC TCT AAA GGT TCT TCC GCC AGA
MsFTa2 BamHI XbaI	GCC GGA TCC ATG GCA ACT GGT AGC AGG CCA AA	GCC TCT AGA TCT AAA GGT TCT TCC CCC AGA
MsFTb1 XbaI SalI	GCC TCT AGA ATG CGT ATT AAA TCA ATG AAT CCT CTT	CGC GTC GAC CAT GAC CAT CCT CCT TCC ACC A
MsFTb2 XbaI SalI	GCC TCT AGA ATG CGT ATT AAA TCA TTA AAT CCT CTT GT	CGC GTC GAC GAT GAT CAA CCT CCT TCC ACC A
MsFTc BamHI XbaI	GCC GGA TCC ATG CCA CAA AAT TTG GTC GAC	GCC TCT AGA ACA TCT CCT TCC GCC GCA
I miR-s FTA1_2α	GATTATTGAAATTTTGTCGCCATTCTCTCTTTTGTATTCC
II miR-a FTA1_2α	GAATGGCGACAAAATTTCAATAATCAAAGAGAATCAATGA
III miR*s FTA1_2α	GAATAGCGACAAAATATCAATATTCACAGGTCGTGATATG
IV miR*a FTA1_2α	GAATATTGATATTTTGTCGCTATTCTACATATATATTCCT
